# Supplementary material for: Transmission of tauopathy strains is independent of their isoform composition
Source: Nat Commun. 2020 Jan 7;11:7. doi: 10.1038/s41467-019-13787-x (PMC6946697; doi:10.1038/s41467-019-13787-x)
Supplement: Supplementary file 4 — Source Data [file 41467_2019_13787_MOESM4_ESM.xlsx]

## Sheet: Raw data
Figure	Raw data
Fig. 1b	hT-PAC-N	6hTau	WT	T44mTauKO	Human
	1.12217	3.45316	1	2.12236	0.769052
	2.57147	2.43198	1.40669	2.33719	0.883082
	1.52396	2.72624	1.64172	1.45256	0.547222
Fig. 1d	hT-PAC-N						6hTau						WT						T44mTauKO						Human brain
	4R2N	3R2N	4R1N	3R1N	4R0N	3R0N	4R2N	3R2N	4R1N	3R1N	4R0N	3R0N	4R2N	3R2N	4R1N	3R1N	4R0N	3R0N	4R2N	3R2N	4R1N	3R1N	4R0N	3R0N	4R2N	3R2N	4R1N	3R1N	4R0N	3R0N
	0.005088	0.015769	0.03243	0.112463	0.248133	0.586118	0.019233	0.019369	0.094943	0.134661	0.367257	0.364537	0.098093	0	0.082198	0	0.75386	0	0.000412	0.000594	0.00047	0.00051	0.002567	0.995446	0.010776	0.068696	0.248299	0.321134	0.216848	0.134247
	0.00716	0.023393	0.04911	0.140206	0.266542	0.51359	0.025737	0.028794	0.146928	0.157578	0.343161	0.297801	0.08717	0	0.081515	0	0.772747	0	0.000402	0.000553	0.000673	0.000696	0.002368	0.995308	0.006381	0.025376	0.232083	0.352312	0.205721	0.178127
	0.005928	0.018819	0.04321	0.156055	0.286755	0.489233	0.027474	0.030814	0.156952	0.154827	0.320279	0.309654	0.092422	0	0.072279	0	0.782032	0	0.000295	0.000465	0.00071	0.00072	0.00306	0.994751	0.008042	0.034977	0.267917	0.358808	0.193205	0.137051
																									0.031703	0.052536	0.249094	0.285326	0.226223	0.155118
																									0.021102	0.020398	0.338167	0.32464	0.186398	0.109296
																									0.019395	0.082349	0.218875	0.243255	0.262759	0.173367
																									0.011649	0.036123	0.284279	0.282142	0.215881	0.169926
Fig. 1f	1 w	2 m	10 m	>20 m
	0.909706	0.742716	0.937861	0.728153
	0.97087	0.999996	0.922327	0.733978
	0.929123	0.95922	0.745628	0.801939
Fig. 1g	1 w	2 m	10 m	>20 m
	0.486567	1	0.711194	0.80597
	0.492537	0.768657	0.719403	0.791045
	0.40597	0.705224	0.88806	0.653731
Fig. 1h	1 week						2 months						10 months						>20 months
	4R2N	3R2N	4R1N	3R1N	4R0N	3R0N	4R2N	3R2N	4R1N	3R1N	4R0N	3R0N	4R2N	3R2N	4R1N	3R1N	4R0N	3R0N	4R2N	3R2N	4R1N	3R1N	4R0N	3R0N
	0	0	0.008203	0	0.483962	0.507835	0.081512	0	0.06521	0	0.853278	0	0.067472	0	0.05136	0	0.881168	0	0.115493	0	0.107847	0	0.77666	0
	0	0	0.001763	0	0.47345	0.524788	0.080396	0	0.067915	0	0.851689	0	0.079664	0	0.064325	0	0.856012	0	0.100447	0	0.101479	0	0.798074	0
	0	0	0.004685	0	0.491411	0.503904	0.068034	0	0.051258	0	0.880708	0	0.082609	0	0.06413	0	0.853261	0	0.08497	0	0.077355	0	0.837675	0
Fig. 1i	1 week						2 months						10 months						>20 months
	4R2N	3R2N	4R1N	3R1N	4R0N	3R0N	4R2N	3R2N	4R1N	3R1N	4R0N	3R0N	4R2N	3R2N	4R1N	3R1N	4R0N	3R0N	4R2N	3R2N	4R1N	3R1N	4R0N	3R0N
	0.001827	0.002553	0.006868	0.012484	0.159831	0.816436	0.030678	0.034278	0.15558	0.154954	0.314603	0.309908	0.023679	0.02218	0.128684	0.134079	0.347687	0.343691	0.016699	0.018509	0.100956	0.120956	0.37144	0.37144
	0.001843	0.001792	0.005873	0.017235	0.211504	0.761754	0.02091	0.023087	0.150173	0.13742	0.336404	0.332007	0.023637	0.024737	0.134255	0.140809	0.355195	0.321367	0.020315	0.020733	0.118676	0.160795	0.335086	0.344394
	0.000784	0.000979	0.004893	0.011576	0.194126	0.787643	0.02292	0.021771	0.095938	0.134456	0.351691	0.373224	0.020414	0.019244	0.108997	0.127779	0.363323	0.360244	0.0271	0.027324	0.147368	0.157671	0.344905	0.295633
Fig. 1k	WT						6hTau						T44						T44mTauKO						Human
	OB	Hpx	Ctx	CB	BS	SC	OB	Hpx	Ctx	CB	BS	SC	OB	Hpx	Ctx	CB	BS	SC	OB	Hpx	Ctx	CB	BS	SC	Front	Temp	Occi	Cere	Puta	SC
	0.481425	1	0.729156	0.815036	0.484776	0.24166	0.802365	1	0.911449	0.557573	1.51865	0.597745	0.598443	1	1.06794	0.941509	0.789104	0.580611	0.425188	1	0.70669	0.911258	0.595467	0.401388	1	1.65267	0.846616	0.018132	0.906134	0.035456
	0.33007	1	0.662926	0.686951	0.665643	1.10383	0.664099	1	0.891051	0.513311	0.867138	0.891051	0.734237	1	1.80109	1.78618	0.676329	0.812225	1.25824	1	0.839403	1.47656	0.967036	1.33058	1	0.498022	0.265498	0.010028	0.392341	0.026091
	0.541035	1	1.75596	0.913331	2.22198	0.764382	0.814361	1	1.26826	0.89123	0.998987	0.813953	1.10003	1	0.977788	1.53614	0.395494	0.617526	1.27762	1	1.04555	2.07743	0.835331	0.651592	1	0.722347	0.87241	0.202764	0.406014	0.017277
Fig. 1m	OB						Hpx						Ctx						CB						BS						SC
	4R2N	3R2N	4R1N	3R1N	4R0N	3R0N	4R2N	3R2N	4R1N	3R1N	4R0N	3R0N	4R2N	3R2N	4R1N	3R1N	4R0N	3R0N	4R2N	3R2N	4R1N	3R1N	4R0N	3R0N	4R2N	3R2N	4R1N	3R1N	4R0N	3R0N	4R2N	3R2N	4R1N	3R1N	4R0N	3R0N
	0.001696	0.001637	0.007382	0.017248	0.450207	0.521831	0.028333	0.027194	0.136649	0.151775	0.343321	0.312728	0.006474	0.007323	0.061835	0.061107	0.414656	0.448604	0.036632	0.046123	0.148148	0.155093	0.332755	0.28125	0.023442	0.023331	0.15012	0.161952	0.293955	0.347199	0.076887	0.086263	0.24496	0.264885	0.197843	0.129161
	0.001501	0.001096	0.011092	0.011962	0.434977	0.539372	0.023935	0.027839	0.118486	0.103208	0.342896	0.383636	0.009632	0.010846	0.087525	0.083756	0.3769	0.431341	0.074511	0.075021	0.142736	0.112999	0.31096	0.283772	0.039977	0.038139	0.152211	0.165997	0.307295	0.296381	0.059454	0.104178	0.222282	0.278522	0.169791	0.165774
	0.001598	0.001367	0.009237	0.014605	0.442592	0.530601	0.026134	0.027516	0.127567	0.127492	0.343109	0.348182	0.008053	0.009085	0.07468	0.072431	0.395778	0.439973	0.055572	0.060572	0.145442	0.134046	0.321857	0.282511	0.03171	0.030735	0.151166	0.163974	0.300625	0.32179	0.058189	0.12412	0.224308	0.279212	0.155561	0.158611
Fig. 1n	Front						Temp						Occip						CB						Puta						SC
	4R2N	3R2N	4R1N	3R1N	4R0N	3R0N	4R2N	3R2N	4R1N	3R1N	4R0N	3R0N	4R2N	3R2N	4R1N	3R1N	4R0N	3R0N	4R2N	3R2N	4R1N	3R1N	4R0N	3R0N	4R2N	3R2N	4R1N	3R1N	4R0N	3R0N	4R2N	3R2N	4R1N	3R1N	4R0N	3R0N
	0.021102	0.020398	0.338167	0.32464	0.186398	0.109296	0.015715	0.017119	0.304343	0.297027	0.220941	0.144855	0.012709	0.017973	0.287637	0.332005	0.222214	0.127463	0	0	0.275309	0.283951	0.258025	0.182716	0.003159	0.017416	0.231318	0.34096	0.253715	0.153432	0.017533	0.038187	0.29792	0.409361	0.15156	0.085438
	0.019395	0.082349	0.218875	0.243255	0.262759	0.173367	0.03045	0.035205	0.223576	0.293651	0.226912	0.190206	0.043906	0.039686	0.242307	0.304631	0.215757	0.153713	0.035474	0.053632	0.155123	0.274772	0.256734	0.224266	0.02251	0.032598	0.209022	0.288534	0.24228	0.205057	0.019222	0.058786	0.248278	0.398847	0.179401	0.095467
	0.011649	0.036123	0.284279	0.282142	0.215881	0.169926	0.023514	0.020486	0.218217	0.293926	0.236031	0.207826	0.023216	0.025584	0.286028	0.306685	0.203397	0.15509	0.015788	0.035622	0.30241	0.310415	0.203682	0.132082	0.013125	0.034297	0.221504	0.318905	0.244068	0.168102	0.044204	0.059969	0.23864	0.454405	0.139722	0.06306
Fig. 2h	AD_P0			PiD_P0			PSP_P0			CBD_P0
	AT8	RD3	RD4	AT8	RD3	RD4	AT8	RD3	RD4	AT8	RD3	RD4
	458	430	387	209	105	6	1159	47	635	172	1	72
	711	644	899	152	43	0	295	2	224	34	6	4
	697	480	729	291	85	2	697	0	415	162	0	29
	1276	907	784	100	88	13				159	6	83
	1224	586	753	53	57	7				74	11	89
				83	83	8				74	1	69
Fig. 2i	AD_P1			PiD_P1			PSP_P1			CBD_P1
	AT8	RD3	RD4	AT8	RD3	RD4	AT8	RD3	RD4	AT8	RD3	RD4
	487	200	380	16	14	1	125	2	98	22	2	13
	176	177	107	20	10	6	161	0	101	16	1	33
	200	117	126	14	9	0	113	0	70	29	1	39
	337	222	284
	140	95	79
Fig. 2j	AD_P2			PSP_P2			CBD_P2
	AT8	RD3	RD4	AT8	RD3	RD4	AT8	RD3	RD4
	18	12	13	23	8	41	3	0	1
	17	21	15	26	7	25	1	0	0
	66	44	49	22	2	23	0	0	0
Fig. 3e	T44mTauKO				WT
	AD	PiD	PSP	CBD	AD	PiD	PSP	CBD
	2337	717	21	43	150	6	1038	82
	2427	707	33	24	55	8	590	203
	2324	774	31	15	244	8	847	110
					124		464	142
					143			274
					105			305
					163
					113
Fig. 3f	T44mTauKO				WT
	AD	PiD	PSP	CBD	AD	PiD	PSP	CBD
	3908	1617	137	78	55	9	1517	478
	3765	1539	10	66	54	4	1095	599
	3366	1663	54	43	58	0	633	440
					169		579	589
					127
					161
Fig. 4f	AD_3R			PiD_3R			AD_4R			PSP_4R
	AT8	RD3	RD4	AT8	RD3	RD4	AT8	RD3	RD4	AT8	RD3	RD4
	372	250	271	47	38	9	83	36	58	31	1	18
	407	167	202	28	22	0	131	65	64	144	0	124
	247	111	172	29	24	2	90	45	38	160	3	171
Fig. 4h	AD-3R-WT	PiD-3R-WT
	13	0
	35	0
	39	0
Fig. 4i	AD-4R-T44mTauKO	PSP-4R-T44mTauKO
	177	0
	149	0
	137	0
Fig. 6e	AD-tau			PiD-tau			PSP-tau			CBD-tau
	1	3	6	1	3	6	1	3	6	1	3	6
	395	646	1892	17	273	1001	618	1426	1036	181	218	190
	266	948	415	1	216	531	342	355	841	18	34	804
	186	964	738	6	344	813	391	754	984	53	188	223
		1276			122					75	164	764
		1224			64					67	81	606
					99					37	82	874
Fig. 6f	AD-tau			PiD-tau			PSP-tau			CBD-tau
	1	3	6	1	3	6	1	3	6	1	3	6
	0	0	0	7	3	9	1	0	6	6	14	81
	0	0	0	1	1	5	0	7	0	11	13	143
	0	0	0	6	1	4	0	0	0	22	43	158
		0			0					75	62	157
		0			0					67	16	238
		0			0					37	26	278
Fig. 6g	AD-tau			PiD-tau			PSP-tau			CBD-tau
	1	3	6	1	3	6	1	3	6	1	3	6
	0	0	0	2	21	53	325	398	396	259	321	306
	0	0	0	0	13	57	12	482	323	73	45	537
	0	0	0	2	61	63	37	347	518	136	342	136
		0			3					81	62	634
		0			13					54	71	479
		0			50					110	197	494
Fig. 7b	AD_P0			PiD_P0			PSP_P0			CBD_P0
	AT8	RD3	RD4	AT8	RD3	RD4	AT8	RD3	RD4	AT8	RD3	RD4
	0	0	0	21	0	0	375	0	241	292	0	40
	0	0	0	13	0	0	433	0	133	45	0	5
	0	0	0	60	0	0	304	0	114	282	0	18
	0	0	0	3	0	0				57	0	34
	0	0	0	12	0	0				84	1	69
				29	0	0				179	0	63
Fig. 7c	AD_P1			PiD_P1			PSP_P1			CBD_P1
	AT8	RD3	RD4	AT8	RD3	RD4	AT8	RD3	RD4	AT8	RD3	RD4
	0	0	0	15	0	0	36	1	18	15	0	16
	0	0	0	21	0	0	53	1	31	16	0	13
	0	0	0	0	0	0	84	1	39	15	0	32
	0	0	0
	0	0	0
Fig. 7e	AD_P0			PiD_P0			PSP_P0			CBD_P0
	AT8	RD3	RD4	AT8	RD3	RD4	AT8	RD3	RD4	AT8	RD3	RD4
	0	0	0	2	0	0	0	0	0	13	0	6
	0	0	0	1	0	0	7	0	0	13	0	1
	0	0	0	1	1	0	0	0	1	40	0	5
	0	0	0	0	0	0				59	0	4
	0	0	0	0	0	0				16	0	4
				1	0	0				26	0	0
Fig. 7f	AD_P1			PiD_P1			PSP_P1			CBD_P1
	AT8	RD3	RD4	AT8	RD3	RD4	AT8	RD3	RD4	AT8	RD3	RD4
	0	0	0	0	0	0	8	1	0	26	0	2
	0	0	0	5	0	0	13	0	0	27	0	5
	0	0	0	0	0	0	20	0	4	26	0	0
	0	0	0
	0	0	0
Fig. 7h	AD_3R			PiD_3R			AD_4R			PSP_4R
	AT8	RD3	RD4	AT8	RD3	RD4	AT8	RD3	RD4	AT8	RD3	RD4
	1	1	0	3	0	0	1	0	0	16	0	8
	0	0	1	0	0	0	2	1	0	26	0	14
	2	0	0	0	0	0	2	0	0	13	0	16
Fig. 8b	AD		PiD		PSP		CBD
	P0	P1	P0	P1	P0	P1	P0	P1
	224	203	18	26	185	206	85	80
	218	218	26	56	137	332	66	108
	228	213	51	44	228	322	61	73
				37	92	299	39
Fig. 8c	AD		PiD		PSP		CBD
	P0	P1	P0	P1	P0	P1	P0	P1
	1	0	0	2	2	2	26	25
	0	0	0	6	1	0	46	20
	0	0	0	10	2	6	40	37
				3	0	1	29
Fig. 8d	AD		PiD		PSP		CBD
	P0	P1	P0	P1	P0	P1	P0	P1
	0	1	10	14	39	68	68	28
	0	0	19	18	45	90	60	25
	0	0	36	22	29	59	32	35
				26	18	24	24
Fig. 8f	PBS	AD P1 40ng	AD P1 20ng	AD P1 10ng	Ctrl	AD P0 40ng	AD P0 20ng	AD P0 10ng
	0.052493	0.620296	0.534849	0.309468	0.053639	1.02663	0.755334	0.465947
	0.056098	0.884273	0.423049	0.252512	0.017957	0.973368	0.609255	0.315429
	0.064692	0.856688	0.613635	0.348888	0.024643	1	0.552025	0.345579
Fig. 8g	PBS	Ctrl	PSP P0 40ng	PSP P0 20ng	PSP P0 10ng	PSP P1 40ng	PSP P1 20ng	PSP P1 10ng
	0.011033	0.048709	0.963929	0.839528	0.662216	1.00116	0.687444	0.587243
	0.008902	0.033791	1.01798	1.05801	0.741772	1.19504	0.931813	0.572185
	0.01236	0.033062	1.01809	0.961552	0.664876	1.06232	0.933914	0.590175
Fig. 9b	3m.p.i.				6m.p.i.
	AD	PiD	PSP	CBD	AD	PiD	PSP	CBD
	73.5294	24	53.3974	4.7619	73.9563	53.8462	52.3777	4.40705
	68.8406	15	24.3902	5.26316	61.1722	22.5962	48.3746	3.48837
	72.7273	12.9032	30	5.88235	80.8671	39.5269	72.153	5.77957
	84.9403	5.63298		18.1818				11.1111
	72.4138	5.29412		6.45161				22.1429
		7.26454		7.14286				20.5602
Fig. 9e	AD	PiD	PSP	CBD
	72.2408	22.6415	17.4312	17.0213
	70.5167	2.1645	15.1515	23.5294
	51.7241	29.0909	0	12.9032
	31.4079	6.97674	1.12149	1.6129
	35.7143	4.84849	0	25
	28.8056		8.33333	26.5306
				12.5
				4.98688
				0
				5.71429
Sup. Fig. 6b	Ctrl Ipsi	1m.p.i.				3m.p.i.				6m.p.i.
		AD	PiD	CBD	PSP	AD	PiD	CBD	PSP	AD	PiD	CBD	PSP
	1.93644	2.73469	3.06147	5.95264	4.37205	1.8767	2.82071	1.54053	1.64472	1.29402	0.391509	0.295574	0.639661
	0.644277	4.95426	1.95237	2.36432	3.80115	1.78909	2.83425	2.66661	1.4045	0.390519	0.626662	0.718365	0.76122
	0.886005	3.98715	3.47245	7.29701	5.90357	0.678055	2.21537	3.036	1.27368	0.367268	0.581526	0.251675	0.856327
	1.38784			5.10641		1.93726	0.792485	1.30879				0.631785
	1.73631			3.40712			0.563737	1.44922				0.899661
	0.444063			7.11817			0.539476					0.772752
Sup. Fig. 6d	Ctrl Ipsi	1m.p.i.				3m.p.i.				6m.p.i.
		AD	PiD	CBD	PSP	AD	PiD	CBD	PSP	AD	PiD	CBD	PSP
	0.185472	0.942749	1.35	0.909238	1.08451	0.98713	1.81774	1.4431	1.32576	0.0213469	0.00527123	0.00142321	5.80448e-05
	0.0154994	0.994893	0.89948	1.18765	1.69671	0.438846	0.502712	0.489316	0.946187	0.0170127	0.00993657	0.000982287	0.00160014
	0.0413608	1.18597	1.07056	1.39774	1.60998	0.343332	0.689025	0.29205	0.807021	0.00556775	0.00209081	0.00117273	0.0190592
	0.0852185			1.06663		0.999326	0.0198962	0.298415				3.99607e-05
	0.284694			0.615194			0.0152333	0.837955				0.000271896
	0.160055			1.01576			0.0815602					0.0208945
Sup. Fig. 6d	Ctrl Ipsi	1m.p.i.				3m.p.i.				6m.p.i.
		AD	PiD	CBD	PSP	AD	PiD	CBD	PSP	AD	PiD	CBD	PSP
	3.73519	2.88885	1.17	2.28915	4.62917	3.2563	5.90935	4.57102	3.74491	3.74744	2.44907	1.65238	2.68144
	4.39665	2.88887	3.68762	2.61823	1.63812	4.65421	6.26247	6.49381	3.36749	2.91877	1.50644	2.54111	3.43487
	5.30618	4.65535	3.49132	4.54604	2.55378	3.89045	3.75595	5.68837	4.39747	2.14656	4.27422	3.2653	2.88959
	2.11301			3.28914		7.36286	5.13065	4.6824				1.33723
	2.20803			2.411			4.5122	3.6371				0.967413
	4.41517			5.59817			3.98097					1.71611
Sup. Fig. 7b	Ctrl_P1	AD_P1	PiD_P1	PSP_P1	CBD_P1
	16.0162	11.9109	13.1367	9.31481	15.9989
	13.2228	7.75435	12.0127	11.19	15.7136
	13.0779	9.06777	14.7213	18.6488	11.5443
	13.7234		6.27698	8.74174
Sup. Fig. 7c	Ctrl_P1	AD_P1	PiD_P1	PSP_P1	CBD_P1
	87.1	99.75	84.85	90.6833	157.683
	102.183	65.1667	39.7	82.7333	80.9167
	104.833	97.7167	52.9167	79.3333	69.2
	101.917		71.3167	82.8167
Sup. Fig. 7d	PBS	Ctrl 20ug	AD P1 40ng	AD P1 20ng	AD P1 10ng
	11.2889	12.4292	12.6947	9.63431	8.23379
	9.95662	19.0008	16.4999	15.4781	11.6597
	8.55974	16.2462	11.6735	11.1962	12.5634
Sup. Fig. 7e	PBS	Ctrl	AD P1 20ng	PSP P1 20ng	PiD P1 20ng	CBD P1 20ng
	11.5803	24.0835	13.8422	24.8245	30.0062	20.415
	11.2267	20.5034	13.5094	18.8602	26.3429	24.6035
	11.1747	17.6694	14.461	15.7506	26.7355	26.5067
	10.4571
Sup. Fig. 7g	PBS	Ctrl	AD P1 20ng	PSP P1 20ng	CBD P1 20ng	PiD P1 20ng
	399	419	268	288	462	380
	408	649	308	241	425	258
	384	384	247	449	625	363
Sup. Fig. 7h	PBS	Ctrl	AD P1 20ng	PSP P1 20ng	CBD P1 20ng	PiD P1 20ng
	262.616	207.507	263.134	262.899	207.437	218.473
	258.051	128.651	223.524	309.963	177.503	303.757
	277.56	243.19	274.507	165.873	133.011	201.965
Sup. Fig. 7i	PBS	Ctrl	AD P1 20ng	PSP P1 20ng	CBD P1 20ng	PiD P1 20ng
	175.464	130.635	125.586	200.226	106.17	116.893
	155.294	87.7795	96.2315	50.5441	106.229	93.5519
	186.18	127.857	115.592	112.447	94.3453	97.4961
